# Supplementary material for: A Thirty-Year Forensic Case Report of Chronic Psychosis: Systemic Implications for Italian Forensic Psychiatry
Source: Healthcare (Basel). 2025 Sep 15;13(18):2302. doi: 10.3390/healthcare13182302 (PMC12469453; doi:10.3390/healthcare13182302)
Supplement: Supplementary file 1 [file healthcare-13-02302-s001.zip]

Archive with 1 entries (1 files):
- healthcare-3831805-supplementary.pdf
